# Supplementary material for: The Role of β-Dystroglycan in Nuclear Dynamics
Source: Cells. 2024 Feb 29;13(5):431. doi: 10.3390/cells13050431 (PMC10931191; doi:10.3390/cells13050431)
Supplement: Supplementary file 1 [file cells-13-00431-s001.zip]

Archive with 1 entries (1 files):
- cells-2788355-supplementary.pdf
